# Supplementary material for: A Cluster-Randomised Stepped-Wedge Impact Evaluation of a Pragmatic Implementation Process for Improving the Cultural Responsiveness of Non-Aboriginal Alcohol and Other Drug Treatment Services: A Pilot Study
Source: Int J Environ Res Public Health. 2023 Feb 27;20(5):4223. doi: 10.3390/ijerph20054223 (PMC10001979; doi:10.3390/ijerph20054223)
Supplement: Supplementary file 1 [file ijerph-20-04223-s001.zip]

Archive with 1 entries (1 files):
- ijerph-2066717-supplementary.pdf
